# Supplementary material for: Pancreatic Ductal Adenocarcinoma (PDAC) circulating tumor cells influence myeloid cell differentiation to support their survival and immunoresistance in portal vein circulation
Source: PLoS One. 2022 Mar 22;17(3):e0265725. doi: 10.1371/journal.pone.0265725 (PMC8939813; doi:10.1371/journal.pone.0265725)
Supplement: S1 Data — (XLSX) [file pone.0265725.s007.xlsx]

## Sheet: FigS1
FIGURE S1-CTC NUMBERS IN PORTAL BLOOD
TUMOR STAGING						PRE-SURGICAL TREATMENT			TUMOR STAGE			PRE-SURGICAL TREATMENT
T1N0	T1N+	T2N0	T2N+	T3N0	T3N+	NO TRT	NEO ADJUVANT		T1	T2	T3	NO TRT	NEO ADJUVANT
					31183		31183				31183		31183
					0.5	0.5					0.5	0.5
18306							18306		18306				18306
		28974					28974			28974			28974
					11932	11932					11932	11932
			557				557			557			557
		5364					5364			5364			5364
1486							1486		1486				1486
1395							1395		1395				1395
			1419				1419			1419			1419
			999				999			999			999
93323							93323		93323				93323
				22670		22670					22670	22670
111077							111077				7039	7039
			158300			158300			111077				111077
			44866			44866				158300		158300
				59896		59896				44866		44866
263160						263160					59896	59896
			2731				2731		263160			263160
4605							4605			2731			2731
1031							1031		4605				4605
			24000				24000		1031				1031
		44642					44642			24000			24000
		20482				20482				44642			44642
	283						283			20482		20482
		658					658		283				283
			24943				24943			658			658
		22670					22670			24943			24943
										22670			22670

## Sheet: FigS2B&C
FIGURE S2 B&C- RT-PCR ANALYSIS OF CANDIDATE GENES IN SCS RNA CTC CLONE SAMPLES
Fig S2B	RNA copy number-gene expression							Fig S2C	RNA copy number-gene expression
sample clone	KRASMUT	CXCR2	CSF1R	CSF2R	CSF2	RET		sample clone	RAN	SPP1
a1	0	0	1287.18	0	0	1.66		j1-oligo	78.22	1
a2	372.22	0.06	891.44	0	0	60.13		j2	2.38	1
a3	0	0		0	0	156.5		j3	1	1
a4	0	0	0	0	0	1.66		k1-oligo	329.81	1
a5	372.22	0.06	0	0	0	60.13		k2	0.07	0.07
a6	0	0	0.24	0	0	156.5		k3	0.26	0.26
b1	0	1.48		0	0	2.43		k4	0.04	0.04
b2	1				1			l1-oligo	0	0
b3	0.11				0.04			l2	0.08	0.08
b4	1	1073742000	1	1073742000	1			l3	0.22	0.22
b5	0.11	40460200	7053951	40460200	0.04			m1-oligo	0	0
b6	0	1.48	0.2	0	0	2.43		m2	1	1
b7	1		1		1			m3	0.02	0.02
b8	0.11		7053950		0.04			m4	0.03	0.03
c1	1		1
c2	1		1
c3	1		1
d1	0.29		0.29
d2	0.06		0.06
e1	1		1
f1	1	1	1	1	1	1
f2	1	1	1	1	1	1
f3	1	1	1	1	1	1
g1	1	1	1	1	1	1
g2	1	1	1	1	1	1
g3	1	1	1	1	1	1
h1	1		0.01		1
h2	1		0		1
h3	1		0		1

## Sheet: FigS2A
FIGURE 2S- DATA FROM IN-HOUSE BIOINFORMATICS ANALYSES OF SCS RNA SEQ FROM 2 PDAC PATIENTS- TOP 30 GENES
	logFC	AveExpr	t	P.Value	adj.P.Val	GeneSymbol
ENSG00000164032	-4.4052	5.049	-3.6792	0.0022	0.9979	H2AFZ
ENSG00000104763	5.7439	2.3284	3.4354	0.0037	0.9979	ASAH1
ENSG00000162613	4.6136	2.1062	3.3117	0.0048	0.9979	FUBP1
ENSG00000140632	-3.9358	1.152	-3.3113	0.0048	0.9979	GLYR1
ENSG00000086061	2.8052	4.0461	3.2974	0.0049	0.9979	DNAJA1
ENSG00000112096	3.0527	5.1059	3.0661	0.0079	0.9979	SOD2
ENSG00000278311	3.4785	1.0114	2.9766	0.0094	0.9979	NA
ENSG00000114650	3.288	2.7138	2.9634	0.0097	0.9979	SCAP
ENSG00000150459	-4.6248	3.1476	-2.9536	0.0099	0.9979	SAP18
ENSG00000112081	-3.3922	3.0302	-2.9314	0.0104	0.9979	SRSF3
ENSG00000116852	2.8549	0.9846	2.9276	0.0104	0.9979	KIF21B
ENSG00000171634	-3.6667	1.2802	-2.9154	0.0107	0.9979	BPTF
ENSG00000132341	4.0384	2.7585	2.9087	0.0108	0.9979	RAN
ENSG00000084754	4.2003	2.874	2.8406	0.0124	0.9979	HADHA
ENSG00000101294	-3.5177	1.6888	-2.826	0.0128	0.9979	HM13
ENSG00000100664	2.9178	4.7192	2.7606	0.0146	0.9979	EIF5
ENSG00000169967	-4.0087	2.4593	-2.7483	0.015	0.9979	MAP3K2
ENSG00000163714	3.3511	0.3589	2.7304	0.0155	0.9979	U2SURP
ENSG00000141298	-3.2813	3.1419	-2.6622	0.0178	0.9979	SSH2
ENSG00000164104	-3.0829	1.864	-2.6436	0.0185	0.9979	HMGB2
ENSG00000167461	-3.424	0.9859	-2.6432	0.0185	0.9979	RAB8A
ENSG00000277443	-4.3262	3.0493	-2.6283	0.019	0.9979	NA
ENSG00000139218	-3.2666	3.8466	-2.5821	0.0209	0.9979	SCAF11
ENSG00000249855	3.3929	3.4925	2.5685	0.0215	0.9979	EEF1A1P19
ENSG00000123349	3.3335	6.3307	2.549	0.0223	0.9979	PFDN5
ENSG00000204977	-3.5368	1.0224	-2.5449	0.0225	0.9979	TRIM13
ENSG00000129636	-2.6124	0.2191	-2.5268	0.0233	0.9979	ITFG1
ENSG00000116459	3.952	1.4329	2.4867	0.0252	0.9979	ATP5F1
ENSG00000197520	3.0831	2.9268	2.4748	0.0258	0.9979	FAM177B
ENSG00000113013	-2.8837	3.0284	-2.4597	0.0266	0.9979	HSPA9

## Sheet: Fig1E&S3
FIGURE 1E& S3-CTC PROLIFERATION IN DEFINED MIXED CELL CULTURES (FACS ISOLATED PRIOR TO CULTURE)
samples with neo adjuvant treatment						Samples without neoadjuvant treatment
PoBMC	-CTC-MFB	-CTC-MFB+CTC	CTC ALONE	CTC+MFB ALONE	IN VIVO CLUSTER	PoBMC	-CTC-MFB	-CTC-MFB+CTC	CTC ALONE	CTC+MFB ALONE	IN VIVO CLUSTER
8	7	4	5
2
2532	1815	1759	1962
2324
350			478	405
15.5			1	2
73900				25200	38000
57700			235000	140000	194000
211100			21900	27100	21400
277600			225000	156000
525			945	14700	1901
						286200			2494	357909	23186
134800			15300	25000	12300
						1900			835	800	800
						350300			13800	15000	14200
781000
370700			106700	176200	122500
46200			1900	9100	2100

## Sheet: Fig1F
FIGURE1F- CTC MIGRATION
MIGRATION ANALYSIS-FLUORESCENCE IN BOTTOM WELL/TOTAL FLUORESCENCE
CELL MIX	CTC ALONE	M-FB ALONE	CTC+M-FB
	0.6	0.8	1.1
	2.3	1.1	1.4
	1.2	1.2	5.1
	1.2	1.2	5.1
	1.2	0.2	2.3

## Sheet: Fig2A
FIGURE2A-BIOLEGEND MULITPLEX ANALYTE ANALYSIS-PLASMA
ANALYTE	GMCSF	MCSF
pg/ml	0	144.4
	0	0
	0	95.5
	150777	142.6
	49348.6	142.6
	175920	127.8
	62920	0
	181349	144.4
		469
	0	850
	6431	461
		590

## Sheet: Fig2B
FIGURE2B- ELISA ANALYSIS OF PDAC PORTAL BLOOD PLASMA
ELISA ANALYSES OF PORTAL PLASMA
ANALYTE	IL8	MCSF	GMCSF	IL34
pg/ml		407	5580	80.5
	760	477	2460	15845.5
	1220
		447
	540	127	0	690.5
	1580	167	1940	570.5
	320	197	2060	0
	580	467	3020	105.5
	620	337	5260	45.5
	500		5080	2125.5
	0	161	0
	0	683.5	1341.67
	0	313.5	500
	0	0	733.33
	0	0	758.33
	0	0	475
	0	0	125
	0	213.5	341.67
	0	0	5262.5	848000
	0	0	565	147600
	85.6	0	0	37.33
	407.6	0	0	253.17
	15180	0	0	28366.7
	9480	0	0	0
	525.6	0	0	0
	87.6	0	0	363.17

## Sheet: Fig2C&S4
FIGURE 2C& S4- ELISA ANALYSES OF PDAC PORTAL & PERIPHERAL BLOOD PLASMA
	PATIENTS WITHOUT PRE-SURGICAL TREATMENT
SAMPLE SOURCE/ANALYTE	PORTAL PGE2	PORTAL GM-CSF	PORTAL M-CSF	PORTAL IL34	PORTAL IL6	PORTAL IL8	PORTAL IFNg	PERIPHERAL PGE2	PERIPHERAL GM-CSF	PERIPHERAL M-CSF	PERIPHERAL IL34	PERIPHERAL IL6	PERIPHERAL IL8	PERIPHERAL IFNg	PORTAL IL1a	PORTAL IL1b	PERIPHERAL IL1a	PERIPHERAL IL1b
pg/ml					5.23							1.63			0	0	0	0.47
					0							0			0	0	0	0
	0	0	0	28366.7		15180	0	1.53	0	0	3658.33		8380	0
					25.81							0			69.42	19.65	55.23	1.63
	84.38
		3020	467	105.5		580
	76.96
		5080		2125.5		500
	PATIENTS WITH PRE-SURGICAL TREATMENT
SAMPLE SOURCE/ANALYTE	PORTAL PGE2	PORTAL GM-CSF	PORTAL M-CSF	PORTAL IL34	PORTAL IL6	PORTAL IL8	PORTAL IFNg	PERIPHERAL PGE2	PERIPHERAL GM-CSF	PERIPHERAL M-CSF	PERIPHERAL IL34	PERIPHERAL IL6	PERIPHERAL IL8	PERIPHERAL IFNg	PORTAL IL1a	PORTAL IL1b	PERIPHERAL IL1a	PERIPHERAL IL1b
pg/ml					69.65							0			0	0	0	8.95
					156.28							0			0	27.67	0	0
					16.74							0			1.63	17.91	0	0
					17.91							0			0	10.47	0	0.23
					39.3							2.33			243.95	8.14	199.53	0
					10.23							0			0	0	0	0
	898.56	5262.5	0	848000	5955.95	0	0	10597.4	4012.5	0	443000	2265.48	0	0
					67.56							43.14			24.19	26.16	35.47	30.81
	2200.71	565	0	147600	220.95	0	0	763.85	1215	0	167600	490	0	3.11
					34.65							6.63			180.93	50.23	124.07	20.23
	0	0	0	37.33		85.6	0	0.24	0	0	0		96.6	0
					8.26							0			0	0	0	0
					130.93							29.42			47.56	0	46.74	0
	1.66	0	0	253.17		407.6	0	1.6	0	0	354.83		294.6	0
	1.74	0	0	0		9480	0	1.63	0	0	0		3330	0
					110.93							12.79			0	0	0	0
	1.06	0	0	0		525.6	0	0.28	0	0	0		204.6	15.11
					84.19							81.16			3.14	0	5.23	0
	0.77	0	0	363.17		87.6	0	0.97	0	0	123.17		99.6	0
					5.81							0			8.95	23.84	6.74	18.6
	86.54
		5580	407	80.5
	91.6
		2460	477	15845.5		760
						1220
			447
	65.41
		0	127	690.5		540
	77.49
		1940	167	570.5		1580
	80.86
		2060	197	0		320
	86.93
		5260	337	45.5		620
		0	161		378.08	0			1016.67	0		0	0
		1341.67	683.5		239.08	0			1600	0		193.33	0
		500	313.5		169.58	0			366.67	183.5		30.08	0
		733.33	0		741.7	0			2125	208.5		274.33	0
		758.33	0		261.58	0			341.67	18.5		125.2	0
		475	0		136.2	0			41.67	0		26.2	0
		125	0		198.95	0			333.33	0		37.95	0
		341.67	213.5		263.58	0			125	323.5		234.83	0

## Sheet: Fig3A
FIGURE3A-CTC PROLIFERATION IN PORTALBMC CULTURE-CTC/MILLION INPUT
CTC/MILLION
TREATMENT	NO DRUG	ANTI-CSF1R	ANTI-CSF2R	MCSF	GMCSF
	70000
	899000
	300
	0			0
	2	9
	8	4
	2324	2232
	2532	2282
	1268	1859
	367	1608
	156	164
	7	147
	62	55
	55	88
	73900	90200	115900	63600	90200
	211100
	277600	102800	21000	139000
	525	600	800	1220	800
	5683			10303
	134800			172900
	1900			2100	800
	46200			23100

## Sheet: Fig3F
FIGURE 3F-CLUSTER AREA (PIXEL) BY IMAGE J IN EX VIVO CULTURE
TREATMENT	no trt	antiCSF1R 2mg/kg	antiCSF1R 4mg/kg	antiCSF1R 8mg/kg	antiIL8 5mg/kg	antiIL8 10mg/kg	antiIL8 20mg/kg	aCSF1R 2mg/kg+aIL820mg/kg	aCSF1R 4mg/kg+aIL8 10mg/kg	aCSF1R 8mg/kg+aIL8 5mg/kg	aIL34 2mg/kg	aCSF1R 4+aIL8 10+aIL34 2mg/kg
	35045	42568	44911	11892	26340	16138	2945	18326	30765	12628
	52844	99381	11421	12698	18455	17986	11283	35332	29265	11643
	9087	3239	3706	2236	7401	3716	6082	19625	8021	8447	8387	4873
	403201	18013	19585	15042	19188	13311	15896	16832	24106	21164	78561	10936
	777539		97108			80560			79089		82628	20348
	1039825		153196			96876			32394		42595	17715
	1743020		716698			563742			380872		41976	13748
	90617	28968	12172	8990	17146	38474	36072	19545	33072	24123	18006	26835

[truncated: 8 more sheets: Fig3M, Fig3N, Fig4, MFI Data, Fig5&Fig8B, Fig6, Fig 7, Fig8A]
